# Supplementary material for: Comparison of Nonlinear Growth Models to Estimate Growth Curves in Kivircik Sheep under a Semi-Intensive Production System
Source: Animals (Basel). 2023 Jul 21;13(14):2379. doi: 10.3390/ani13142379 (PMC10376270; doi:10.3390/ani13142379)
Supplement: Supplementary file 1 [file animals-13-02379-s001.zip]

Archive with 1 entries (1 files):
- animals-2453449-supplementary.pdf
